# Supplementary material for: Association Between Nursing Diagnoses and Mortality in Patients with Cardiac Disease: A Retrospective Cohort Study
Source: Clin Pract. 2026 Feb 26;16(3):49. doi: 10.3390/clinpract16030049 (PMC13025170; doi:10.3390/clinpract16030049)
Supplement: Supplementary file 1 [file clinpract-16-00049-s001.zip]

Archive with 4 entries (4 files):
- Figure S1.pdf
- Table S2.pdf
- Table S1.pdf
- Figure S2.pdf
